# Supplementary material for: Testing the myth: tolerant dogs and aggressive wolves
Source: Proc Biol Sci. 2015 May 22;282(1807):20150220. doi: 10.1098/rspb.2015.0220 (PMC4424647; doi:10.1098/rspb.2015.0220)
Supplement: Raw Data [file rspb20150220supp2.xls]

## Sheet: Tabelle1
focal	dyade	age	age1	age_group	species	condition	status	Test_number	date	Threat	Charge	Attack	Knock_down	Pin	Fight	Chase	Bite	snapping	tot_num_aggression	occurence_of_aggression	dura_comm._feeding	occurance_comm._feeding	dura_NON_comm._feeding	occurance_NON_comm._feeding	occurance_co-feeding	duration_co-feeding	dura_feeding_alone	occurence_feeding_alone	perc_comm._Feeding	perc_NON_comm._Feeding	perc_feeding_alone	perc_co-feeding	total_test_duration
Apache	Apache_Cherokee	6	young	young	wolf	meat	low	1	40025	0	0	0	0	0	0	0	0	0	0	0	0	0	8.6	1	1	8.6	0	0	0	19.37	0	19.3694	44.4
Apache	Apache_Tatonga	6	young	young	wolf	bone	low	1	40028	2	1	0	0	0	0	1	0	1	5	1	0	0	0	0	0	0	0	0	0	0	0	0	90.4
Apache	Apache_Nanuk	6	young	young	wolf	meat	low	1	40031	8	0	0	0	0	0	0	0	0	8	1	6.6	1	8.2	1	1	14.8	0	0	37.93	47.13	0	85.0575	17.4
Apache	Apache_Geronimo	6	young	young	wolf	meat	high	1	40035	3	0	0	0	0	0	0	0	0	3	1	0	0	22.4	1	1	22.4	47.2	1	0	27.05	57	27.0531	82.8
Apache	Apache_Geronimo	6	young	young	wolf	meat	high	2	40042	2	0	0	0	0	0	0	0	0	2	1	0	0	17	1	1	17	0	0	0	94.44	0	94.4444	18
Apache	Apache_Nanuk	6	young	young	wolf	bone	low	1	40046	0	0	0	0	0	0	0	0	0	0	0	0	0	0	0	0	0	0	0	0	0	0	0	56.4
Apache	Apache_Cherokee	6	young	young	wolf	meat	low	2	40054	0	0	0	0	0	0	0	0	0	0	0	0	0	12.2	1	1	12.2	0	0	0	39.61	0	39.6104	30.8
Apache	Apache_Nanuk	6	young	young	wolf	meat	low	2	40063	0	0	0	0	0	0	0	0	0	0	0	0	0	3.4	1	1	3.4	1.2	1	0	56.67	20	56.6667	6
Apache	Apache_Yukon	6	young	young	wolf	meat	low	1	40099	2	0	0	0	0	0	0	0	0	2	1	1.6	1	5.2	1	1	6.8	0.6	1	10.96	35.62	4.11	46.5753	14.6
Apache	Apache_Tatonga	6	young	young	wolf	bone	high	2	40102	3	0	0	0	0	0	0	0	0	3	1	0	0	0	0	0	0	273.6	1	0	0	100	0	273.6
Apache	Apache_Cherokee	6	young	young	wolf	meat	low	3	40104	0	0	0	0	0	0	0	0	0	0	0	0	0	22.2	1	1	22.2	0	0	0	71.61	0	71.6129	31
Apache	Apache_Yukon	6	young	young	wolf	meat	low	2	40112	0	0	0	0	0	0	0	0	0	0	0	0	0	6	1	1	6	0	0	0	88.24	0	88.2353	6.8
Apache	Apache_Tatonga	6	young	young	wolf	meat	high	1	40122	1	0	0	0	0	0	0	0	0	1	1	0.6	1	7.8	1	1	8.4	0.6	1	6.67	86.67	6.67	93.3333	9
Apache	Apache_Geronimo	6	young	young	wolf	meat	low	1	40125	0	0	0	0	0	0	0	0	0	0	0	0	0	5.2	1	1	5.2	0	0	0	89.66	0	89.6552	5.8
Apache	Apache_Geronimo	6	young	young	wolf	bone	low	1	40132	1	0	0	0	0	0	0	0	0	1	1	0	0	0	0	0	0	127.6	1	0	0	60.82	0	209.8
Apache	Apache_Yukon	6	young	young	wolf	meat	low	3	40139	0	0	0	0	0	0	0	0	0	0	0	0	0	10	1	1	10	0	0	0	92.59	0	92.5926	10.8
Apache	Apache_Tatonga	6	young	young	wolf	meat	high	2	40140	1	0	0	0	0	0	0	0	0	1	1	1.2	1	10.4	1	1	11.6	0	0	10.34	89.66	0	100	11.6
Apache	Apache_Yukon	6	young	young	wolf	bone	low	1	40142	0	0	0	0	0	0	0	0	0	0	0	0	0	0	0	0	0	0	0	0	0	0	0	234.6
Aragorn	Aragorn_Kaspar	18	adult	old	wolf	meat	low	1	40044	0	0	0	0	0	0	0	0	0	0	0	0	0	24.8	1	1	24.8	0	0	0	89.86	0	89.8551	27.6
Aragorn	Aragorn_Shima	18	adult	old	wolf	meat	high	2	40045	0	0	0	0	0	0	0	0	0	0	0	0	0	0	0	0	0	0	0	0	0	0	0	143.4
Aragorn	Aragorn_Kaspar	18	adult	old	wolf	bone	low	1	40103	1	0	0	0	0	0	1	1	0	3	1	0	0	0	0	0	0	112.6	1	0	0	86.88	0	129.6
Aragorn	Aragorn_Shima	18	adult	old	wolf	bone	high	1	40107	3	0	0	0	0	0	0	0	0	3	1	0	0	0	0	0	0	296	1	0	0	98.67	0	300
Aragorn	Aragorn_Shima	18	adult	old	wolf	bone	high	2	40135	4	0	0	0	0	0	0	0	0	4	1	0	0	0	0	0	0	234.6	1	0	0	99.32	0	236.2
Aragorn	Aragorn_Kaspar	18	adult	old	wolf	bone	low	2	40140	4	0	0	0	0	0	0	0	0	4	1	0	0	0	0	0	0	216.6	1	0	0	90.33	0	239.8
Asali	Asali_Bashira	9	young	young	dog	meat	high	1	40656	0	0	0	0	0	0	0	0	0	0	0	0	0	20.8	1	1	20.8	0.6	1	0	84.55	2.44	84.5528	24.6
Asali	Asali_Binti	9	young	young	dog	meat	high	1	40659	0	0	0	0	0	0	0	0	0	0	0	0	0	7.6	1	1	7.6	3.2	1	0	56.72	23.88	56.7164	13.4
Asali	Asali_Rafiki	9	young	mixed_age	dog	bone	low	1	40664	0	0	0	0	0	0	0	0	0	0	0	0	0	6.2	1	1	6.2	0	0	0	2.17	0	2.16935	285.8
Asali	Asali_Maisha	9	young	mixed_age	dog	bone	low	1	40667	3	0	0	0	0	0	0	0	0	3	1	0	0	0.8	1	1	0.8	211.8	1	0	0.3	80.29	0.30326	263.8
Asali	Asali_Hakima	9	young	young	dog	meat	high	3	40670	3	0	0	0	0	0	0	0	0	3	1	0	0	19.8	1	1	19.8	59.2	1	0	24.57	73.45	24.5658	80.6
Asali	Asali_Bashira	9	young	young	dog	bone	high	1	40674	4	0	0	0	0	0	0	0	0	4	1	2	1	4.6	1	1	6.6	291.8	1	0.67	1.53	97.27	2.2	300
Asali	Asali_Binti	9	young	young	dog	meat	high	2	40678	0	0	0	0	0	0	0	0	0	0	0	0	0	13.2	1	1	13.2	5.4	1	0	64.71	26.47	64.7059	20.4
Asali	Asali_Hakima	9	young	young	dog	meat	high	4	40683	1	0	0	0	0	0	0	0	0	1	1	1.4	1	31.2	1	1	32.6	4.2	1	3.7	82.54	11.11	86.2434	37.8
Asali	Asali_Rafiki	9	young	mixed_age	dog	bone	low	2	40686	0	0	0	0	0	0	0	0	0	0	0	0	0	0	0	0	0	0	0	0	0	0	0	300
Asali	Asali_Maisha	9	young	mixed_age	dog	bone	low	2	40689	0	0	0	0	0	0	0	0	0	0	0	0	0	0	0	0	0	4.8	1	0	0	1.6	0	300
Asali	Asali_Hakima	9	young	young	dog	meat	high	5	40692	0	0	0	0	0	0	0	0	0	0	0	0	0	14	1	1	14	16	1	0	45.75	52.29	45.7516	30.6
Asali	Asali_Bashira	9	young	young	dog	bone	high	2	40695	1	0	0	0	0	0	0	0	0	1	1	0.8	1	2.4	1	1	3.2	23.2	1	2.94	8.82	85.29	11.76	27.2
Asali	Asali_Rafiki	9	young	mixed_age	dog	meat	low	1	40699	0	0	0	0	0	0	0	0	0	0	0	0	0	11.4	1	1	11.4	0	0	0	26.64	0	26.6355	42.8
Asali	Asali_Binti	9	young	young	dog	bone	high	1	40701	1	0	0	0	0	0	0	0	0	1	1	2.4	1	0	0	1	2.4	280.4	1	0.85	0	98.73	0.84507	284
Asali	Asali_Maisha	9	young	mixed_age	dog	meat	low	1	40704	0	0	0	0	0	0	0	0	0	0	0	0	0	8.6	1	1	8.6	0	0	0	26.06	0	26.0606	33
Asali	Asali_Hakima	9	young	young	dog	bone	high	1	40707	1	0	0	0	0	0	0	0	0	1	1	0.4	1	0	0	1	0.4	291	1	0.14	0	99.73	0.13708	291.8
Asali	Asali_Bashira	9	young	young	dog	meat	high	2	40710	0	0	0	0	0	0	0	0	0	0	0	0	0	8.8	1	1	8.8	25.8	1	0	24.86	72.88	24.8588	35.4
Asali	Asali_Binti	9	young	young	dog	bone	high	2	40714	0	0	0	0	0	0	0	0	0	0	0	0	0	0	0	0	0	299.2	1	0	0	99.73	0	300
Asali	Asali_Rafiki	9	young	mixed_age	dog	meat	low	2	40718	0	0	0	0	0	0	0	0	0	0	0	0	0	10.4	1	1	10.4	0	0	0	67.53	0	67.5325	15.4
Asali	Asali_Maisha	9	young	mixed_age	dog	meat	low	2	40721	0	0	0	0	0	0	0	0	0	0	0	0	0	6.6	1	1	6.6	0	0	0	71.74	0	71.7391	9.2
Asali	Asali_Hakima	9	young	young	dog	bone	high	2	40725	1	0	0	0	0	0	0	0	0	1	1	0.8	1	1	1	1	1.8	297.6	1	0.27	0.33	99.2	0.6	300
Bashira	Asali_Bashira	9	young	young	dog	meat	low	2	40657	0	0	0	0	0	0	0	0	0	0	0	0	0	20.6	1	1	20.6	1.6	1	0	83.74	6.5	83.7398	24.6
Bashira	Bashira_Hakima	9	young	young	dog	meat	high	2	40659	0	0	0	0	0	0	0	0	0	0	0	0	0	10.4	1	1	10.4	2.2	1	0	65	13.75	65	16
Bashira	Bashira_Maisha	9	young	mixed_age	dog	bone	low	1	40664	0	0	0	0	0	0	0	0	0	0	0	0	0	14.2	1	1	14.2	273	1	0	4.92	94.59	4.9203	288.6
Bashira	Bashira_Binti	9	young	young	dog	bone	NA	1	40667	0	0	0	0	0	0	0	0	0	0	0	0	0	3.4	1	1	3.4	0	0	0	1.23	0	1.22744	277
Bashira	Bashira_Rafiki	9	young	mixed_age	dog	meat	low	3	40670	0	0	0	0	0	0	0	0	0	0	0	0	0	6.2	1	1	6.2	0	0	0	6.16	0	6.16302	100.6
Bashira	Asali_Bashira	9	young	young	dog	bone	low	1	40674	0	0	0	0	0	0	0	0	0	0	0	0	0	6.6	1	1	6.6	0.6	1	0	2.2	0.2	2.2	300
Bashira	Bashira_Hakima	9	young	young	dog	meat	high	1	40678	0	0	0	0	0	0	0	0	0	0	0	0	0	28.2	1	1	28.2	0	0	0	97.24	0	97.2414	29
Bashira	Bashira_Rafiki	9	young	mixed_age	dog	meat	low	4	40683	0	0	0	0	0	0	0	0	0	0	0	0	0	5.8	1	1	5.8	0	0	0	7.34	0	7.34177	79
Bashira	Bashira_Maisha	9	young	mixed_age	dog	bone	low	2	40686	0	0	0	0	0	0	0	0	0	0	0	0	0	5.8	1	1	5.8	0	0	0	1.93	0	1.93333	300
Bashira	Bashira_Binti	9	young	young	dog	bone	NA	2	40689	0	0	0	0	0	0	0	0	0	0	0	0	0	0	0	0	0	0	0	0	0	0	0	300
Bashira	Bashira_Rafiki	9	young	mixed_age	dog	meat	low	5	40692	0	0	0	0	0	0	0	0	0	0	0	0	0	12.4	1	1	12.4	0	0	0	43.97	0	43.9716	28.2
Bashira	Asali_Bashira	9	young	young	dog	bone	low	2	40695	0	0	0	0	0	0	0	0	0	0	0	0	0	3	1	1	3	0	0	0	11.03	0	11.03	27.2
Bashira	Bashira_Maisha	9	young	mixed_age	dog	meat	low	1	40699	0	0	0	0	0	0	0	0	0	0	0	0	0	8.4	1	1	8.4	0	0	0	89.36	0	89.3617	9.4
Bashira	Bashira_Hakima	9	young	young	dog	bone	high	1	40701	0	0	0	0	0	0	0	0	0	0	0	0	0	1.4	1	1	1.4	0	0	0	0.47	0	0.466667	300
Bashira	Bashira_Binti	9	young	young	dog	meat	NA	1	40704	0	0	0	0	0	0	0	0	0	0	0	0	0	16	1	1	16	2.8	1	0	80.81	14.14	80.8081	19.8
Bashira	Bashira_Rafiki	9	young	mixed_age	dog	bone	low	1	40707	0	0	0	0	0	0	0	0	0	0	0	0	0	2.4	1	1	2.4	2.4	1	0	1.07	1.07	1.06572	225.2
Bashira	Asali_Bashira	9	young	young	dog	meat	low	1	40710	0	0	0	0	0	0	0	0	0	0	0	0	0	9.4	1	1	9.4	0	0	0	26.55	0	26.5537	35.4
Bashira	Bashira_Hakima	9	young	young	dog	bone	high	2	40714	0	0	0	0	0	0	0	0	0	0	0	0	0	0.4	1	1	0.4	0.6	1	0	0.15	0.22	0.148148	270
Bashira	Bashira_Maisha	9	young	mixed_age	dog	meat	low	2	40718	0	0	0	0	0	0	0	0	0	0	0	0	0	24.4	1	1	24.4	3.4	1	0	86.52	12.06	86.5248	28.2
Bashira	Bashira_Binti	9	young	young	dog	meat	NA	2	40721	0	0	0	0	0	0	0	0	0	0	0	0	0	15.8	1	1	15.8	0	0	0	94.05	0	94.0476	16.8
Bashira	Bashira_Rafiki	9	young	mixed_age	dog	bone	low	2	40725	0	0	0	0	0	0	0	0	0	0	0	0	0	0.6	1	1	0.6	0	0	0	0.22	0	0.215672	278.2
Binti	Binti_Rafiki	9	young	mixed_age	dog	meat	low	1	40656	0	0	0	0	0	0	0	0	0	0	0	0	0	3	1	1	3	0	0	0	40.54	0	40.5405	7.4
Binti	Asali_Binti	9	young	young	dog	meat	low	1	40659	0	0	0	0	0	0	0	0	0	0	0	0	0	7.4	1	1	7.4	0	0	0	55.22	0	55.2239	13.4
Binti	Binti_Hakima	9	young	young	dog	bone	high	1	40664	0	0	0	0	0	0	0	0	0	0	0	0	0	3.8	1	1	3.8	291.2	1	0	1.28	98.18	1.28119	296.6
Binti	Bashira_Binti	9	young	young	dog	bone	NA	1	40667	2	0	0	0	0	0	0	0	0	2	1	0	0	3.4	1	1	3.4	272.8	1	0	1.23	98.48	1.22744	277
Binti	Binti_Maisha	9	young	mixed_age	dog	meat	low	3	40670	0	0	0	0	0	0	0	0	0	0	0	0	0	24.2	1	1	24.2	0	0	0	96.03	0	96.0317	25.2
Binti	Binti_Rafiki	9	young	mixed_age	dog	bone	low	1	40674	0	0	0	0	0	0	0	0	0	0	0	0	0	0.4	1	1	0.4	0	0	0	0.13	0	0.133333	300
Binti	Asali_Binti	9	young	young	dog	meat	low	2	40678	0	0	0	0	0	0	0	0	0	0	0	0	0	13.8	1	1	13.8	5.2	1	0	67.65	25.49	67.6471	20.4
Binti	Binti_Maisha	9	young	mixed_age	dog	meat	low	4	40683	0	0	0	0	0	0	0	0	0	0	0	0	0	17.8	1	1	17.8	2.6	1	0	80.91	11.82	80.9091	22
Binti	Binti_Hakima	9	young	young	dog	bone	high	2	40686	6	0	0	0	0	0	0	0	0	6	1	0	0	3.4	1	1	3.4	295.4	1	0	1.13	98.47	1.13333	300
Binti	Bashira_Binti	9	young	young	dog	bone	NA	2	40689	0	0	0	0	0	0	0	0	0	0	0	0	0	0	0	0	0	299.2	1	0	0	99.73	0	300
Binti	Binti_Maisha	9	young	mixed_age	dog	meat	low	5	40692	0	0	0	0	0	0	0	0	0	0	0	0	0	22.6	1	1	22.6	4.8	1	0	80.71	17.14	80.7143	28
Binti	Binti_Rafiki	9	young	mixed_age	dog	bone	low	2	40695	0	0	0	0	0	0	0	0	0	0	0	0	0	1	1	1	1	0	0	0	0.33	0	0.33	300
Binti	Binti_Hakima	9	young	young	dog	meat	high	1	40699	0	0	0	0	0	0	0	0	0	0	0	0	0	8.4	1	1	8.4	2.8	1	0	67.74	22.58	67.7419	12.4
Binti	Asali_Binti	9	young	young	dog	bone	low	1	40701	0	0	0	0	0	0	0	0	0	0	0	0	0	2.2	1	1	2.2	0	0	0	0.77	0	0.774648	284
Binti	Bashira_Binti	9	young	young	dog	meat	NA	1	40704	0	0	0	0	0	0	0	0	0	0	0	0	0	16.6	1	1	16.6	0	0	0	83.84	0	83.8384	19.8
Binti	Binti_Maisha	9	young	mixed_age	dog	bone	low	1	40707	0	0	0	0	0	0	0	0	0	0	0	0	0	0.4	1	1	0.4	22	1	0	0.14	7.53	0.136986	292
Binti	Binti_Rafiki	9	young	mixed_age	dog	meat	low	2	40710	0	0	0	0	0	0	0	0	0	0	0	0	0	1	1	1	1	0	0	0	2.05	0	2.04918	48.8
Binti	Asali_Binti	9	young	young	dog	bone	low	2	40714	0	0	0	0	0	0	0	0	0	0	0	0	0	0	0	0	0	0	0	0	0	0	0	300
Binti	Binti_Hakima	9	young	young	dog	meat	high	2	40718	0	0	0	0	0	0	0	0	0	0	0	0	0	18.2	1	1	18.2	0	0	0	88.35	0	88.3495	20.6
Binti	Bashira_Binti	9	young	young	dog	meat	NA	2	40721	0	0	0	0	0	0	0	0	0	0	0	0	0	15.8	1	1	15.8	0	0	0	94.05	0	94.0476	16.8
Binti	Binti_Maisha	9	young	mixed_age	dog	bone	low	2	40725	0	0	0	0	0	0	0	0	0	0	0	0	0	0	0	0	0	0	0	0	0	0	0	290
Cherokee	Apache_Cherokee	6	young	young	wolf	meat	high	1	40025	9	0	0	0	0	0	0	1	0	10	1	1.6	1	6.8	1	1	8.4	33.8	1	3.6	15.32	76.13	18.9189	44.4
Cherokee	Cherokee_Nanuk	6	young	young	wolf	bone	low	1	40028	18	0	0	0	0	0	0	0	0	18	1	0	0	0	0	0	0	137.2	1	0	0	97.58	0	140.6
Cherokee	Cherokee_Tatonga	6	young	young	wolf	meat	low	1	40031	4	0	0	0	0	0	0	0	0	4	1	2.8	1	6	1	1	8.8	0	0	26.42	56.6	0	83.0189	10.6
Cherokee	Cherokee_Nanuk	6	young	young	wolf	meat	low	1	40034	1	0	0	0	0	0	0	0	0	1	1	0	0	0	0	0	0	63.8	1	0	0	70.89	0	90
Cherokee	Cherokee_Nanuk	6	young	young	wolf	meat	low	2	40035	7	0	0	0	0	0	0	1	0	8	1	1	1	7.6	1	1	8.6	90.6	1	0.84	6.42	76.52	7.26351	118.4
Cherokee	Cherokee_Yukon	6	young	young	wolf	meat	low	1	40042	4	0	0	0	0	0	0	0	0	4	1	4.2	1	10.2	1	1	14.4	1.6	1	24.71	60	9.41	84.7059	17
Cherokee	Cherokee_Yukon	6	young	young	wolf	bone	low	1	40046	11	0	0	0	0	0	0	0	0	11	1	1.4	1	0	0	1	1.4	71.6	1	1.87	0	95.47	1.86667	75
Cherokee	Apache_Cherokee	6	young	young	wolf	meat	high	2	40054	8	0	0	0	0	0	0	0	0	8	1	6.2	1	5.6	1	1	11.8	11.8	1	20.13	18.18	38.31	38.3117	30.8
Cherokee	Cherokee_Tatonga	6	young	young	wolf	meat	low	2	40063	1	0	0	0	0	0	0	0	0	1	1	0.6	1	6.2	1	1	6.8	3	1	5.77	59.62	28.85	65.3846	10.4
Cherokee	Cherokee_Geronimo	6	young	young	wolf	meat	low	1	40099	1	0	0	0	0	0	0	1	0	2	1	0.8	1	7.2	1	1	8	5.8	1	5.26	47.37	38.16	52.6316	15.2
Cherokee	Cherokee_Geronimo	6	young	young	wolf	bone	low	1	40102	1	0	0	0	0	0	0	0	0	1	1	0	0	0	0	0	0	156.6	1	0	0	57.7	0	271.4
Cherokee	Apache_Cherokee	6	young	young	wolf	meat	high	3	40104	5	0	0	1	0	0	0	0	0	6	1	5.4	1	17	1	1	22.4	8.4	1	17.42	54.84	27.1	72.2581	31
Cherokee	Cherokee_Nanuk	6	young	young	wolf	meat	low	3	40112	0	0	0	0	0	0	0	0	0	0	0	0	0	12.4	1	1	12.4	3.8	1	0	42.18	12.93	42.1769	29.4
Cherokee	Cherokee_Geronimo	6	young	young	wolf	meat	low	2	40122	0	0	0	0	0	0	0	0	0	0	0	0	0	10	1	1	10	0	0	0	96.15	0	96.1538	10.4
Cherokee	Cherokee_Yukon	6	young	young	wolf	meat	low	2	40125	3	0	0	0	0	0	0	0	0	3	1	4.4	1	9	1	1	13.4	4	1	22.45	45.92	20.41	68.3673	19.6
Cherokee	Cherokee_Yukon	6	young	young	wolf	bone	low	2	40132	0	0	0	0	0	0	0	0	0	0	0	0	0	0	0	0	0	0	0	0	0	0	0	243.4
Cherokee	Cherokee_Tatonga	6	young	young	wolf	bone	low	1	40139	0	0	0	0	0	0	0	0	0	0	0	0	0	0	0	0	0	0	0	0	0	0	0	224.8
Geronimo	Geronimo_Tatonga	6	young	young	wolf	meat	high	1	40025	2	0	0	0	0	0	0	0	0	2	1	2.8	1	6.8	1	1	9.6	0	0	23.73	57.63	0	81.3559	11.8
Geronimo	Geronimo_Yukon	6	young	young	wolf	bone	high	1	40028	3	1	0	0	0	0	0	0	0	4	1	0	0	0	0	0	0	56.2	1	0	0	83.63	0	67.2
Geronimo	Geronimo_Yukon	6	young	young	wolf	bone	high	2	40031	0	0	0	0	0	0	0	0	0	0	0	0	0	0	0	0	0	79.8	1	0	0	98.76	0	80.8
Geronimo	Apache_Geronimo	6	young	young	wolf	meat	low	1	40035	4	0	0	0	0	0	0	1	0	5	1	5.6	1	17.2	1	1	22.8	9	1	6.76	20.77	10.87	27.5362	82.8
Geronimo	Apache_Geronimo	6	young	young	wolf	meat	low	2	40042	0	0	0	0	0	0	0	0	0	0	0	0	0	17	1	1	17	0	0	0	94.44	0	94.4444	18
Geronimo	Geronimo_Tatonga	6	young	young	wolf	bone	high	1	40046	3	0	0	0	0	0	0	0	0	3	1	2.6	1	0	0	1	2.6	50	1	4.17	0	80.13	4.16667	62.4
Geronimo	Geronimo_Nanuk	6	young	young	wolf	meat	low	1	40054	0	0	0	0	0	0	0	0	0	0	0	0	0	7.8	1	1	7.8	0.4	1	0	84.78	4.35	84.7826	9.2
Geronimo	Geronimo_Yukon	6	young	young	wolf	meat	high	1	40063	0	0	0	0	0	0	0	0	0	0	0	0	0	3	1	1	3	0	0	0	71.43	0	71.4286	4.2
Geronimo	Cherokee_Geronimo	6	young	young	wolf	meat	high	1	40099	0	0	0	0	0	0	0	0	0	0	0	0	0	7.6	1	1	7.6	0.8	1	0	50	5.26	50	15.2
Geronimo	Cherokee_Geronimo	6	young	young	wolf	bone	high	1	40102	2	0	0	0	0	0	0	0	0	2	1	0	0	0	0	0	0	94.6	1	0	0	34.86	0	271.4
Geronimo	Geronimo_Yukon	6	young	young	wolf	meat	high	2	40104	0	0	0	0	0	0	0	0	0	0	0	0	0	18.2	1	1	18.2	0.2	1	0	65.47	0.72	65.4676	27.8
Geronimo	Cherokee_Geronimo	6	young	young	wolf	meat	high	2	40122	0	0	0	0	0	0	0	0	0	0	0	0	0	9.4	1	1	9.4	0.4	1	0	90.38	3.85	90.3846	10.4
Geronimo	Apache_Geronimo	6	young	young	wolf	meat	high	3	40125	0	0	0	0	0	0	0	0	0	0	0	0	0	5.2	1	1	5.2	0.6	1	0	89.66	10.34	89.6552	5.8
Geronimo	Apache_Geronimo	6	young	young	wolf	bone	high	1	40132	2	0	1	0	0	0	1	0	0	4	1	0	0	0	0	0	0	23.2	1	0	0	11.06	0	209.8
Geronimo	Geronimo_Nanuk	6	young	young	wolf	meat	low	2	40140	0	0	0	0	0	0	0	0	0	0	0	0	0	5.4	1	1	5.4	0.6	1	0	90	10	90	6
Geronimo	Geronimo_Tatonga	6	young	young	wolf	bone	high	2	40142	0	0	0	0	0	0	0	0	0	0	0	0	0	0.8	1	1	0.8	191.4	1	0	0.34	82.5	0.344828	232
Geronimo	Geronimo_Tatonga	6	young	young	wolf	meat	high	2	40143	0	0	0	0	0	0	0	0	0	0	0	0	0	8.8	1	1	8.8	1.4	1	0	86.27	13.73	86.2745	10.2
Hakima	Hakima_Maisha	9	young	mixed_age	dog	meat	low	1	40656	0	0	0	0	0	0	0	0	0	0	0	0	0	5.6	1	1	5.6	0	0	0	84.85	0	84.8485	6.6
Hakima	Bashira_Hakima	9	young	young	dog	meat	low	1	40659	0	0	0	0	0	0	0	0	0	0	0	0	0	10.2	1	1	10.2	2.6	1	0	63.75	16.25	63.75	16
Hakima	Binti_Hakima	9	young	young	dog	bone	low	1	40664	0	0	0	0	0	0	0	0	0	0	0	0	0	4	1	1	4	0	0	0	1.35	0	1.34862	296.6
Hakima	Hakima_Rafiki	9	young	mixed_age	dog	bone	low	1	40667	0	0	0	0	0	0	0	0	0	0	0	0	0	0.8	1	1	0.8	0	0	0	0.27	0	0.266845	299.8
Hakima	Asali_Hakima	9	young	young	dog	meat	low	3	40670	0	0	0	0	0	0	0	0	0	0	0	0	0	20.2	1	1	20.2	0.6	1	0	25.06	0.74	25.062	80.6
Hakima	Hakima_Maisha	9	young	mixed_age	dog	bone	low	1	40674	0	0	0	0	0	0	0	0	0	0	0	0	0	1.6	1	1	1.6	0	0	0	0.53	0	0.533333	300
Hakima	Bashira_Hakima	9	young	young	dog	meat	low	2	40678	0	0	0	0	0	0	0	0	0	0	0	0	0	28.2	1	1	28.2	0	0	0	97.24	0	97.2414	29
Hakima	Asali_Hakima	9	young	young	dog	meat	low	4	40683	0	0	0	0	0	0	0	0	0	0	0	0	0	29	1	1	29	0.2	1	0	76.72	0.53	76.7196	37.8
Hakima	Binti_Hakima	9	young	young	dog	bone	low	2	40686	0	0	0	0	0	0	0	0	0	0	0	0	0	3.4	1	1	3.4	0	0	0	1.13	0	1.13333	300
Hakima	Hakima_Rafiki	9	young	mixed_age	dog	bone	low	2	40689	0	0	0	0	0	0	0	0	0	0	0	0	0	0	0	0	0	0	0	0	0	0	0	300
Hakima	Asali_Hakima	9	young	young	dog	meat	low	5	40692	0	0	0	0	0	0	0	0	0	0	0	0	0	9.6	1	1	9.6	0	0	0	31.37	0	31.3725	30.6
Hakima	Hakima_Maisha	9	young	mixed_age	dog	bone	low	2	40695	0	0	0	0	0	0	0	0	0	0	0	0	0	0	0	0	0	0	0	0	0	0	0	300
Hakima	Binti_Hakima	9	young	young	dog	meat	low	1	40699	0	0	0	0	0	0	0	0	0	0	0	0	0	9.4	1	1	9.4	0	0	0	75.81	0	75.8065	12.4
Hakima	Bashira_Hakima	9	young	young	dog	bone	low	1	40701	1	0	0	0	0	0	0	0	0	1	1	0	0	1.4	1	1	1.4	288.6	1	0	0.47	96.2	0.466667	300
Hakima	Hakima_Rafiki	9	young	mixed_age	dog	meat	low	1	40704	0	0	0	0	0	0	0	0	0	0	0	0	0	2.8	1	1	2.8	0	0	0	9.86	0	9.85915	28.4
Hakima	Asali_Hakima	9	young	young	dog	bone	low	1	40707	0	0	0	0	0	0	0	0	0	0	0	0	0	0.4	1	1	0.4	0	0	0	0.14	0	0.13708	291.8
Hakima	Hakima_Maisha	9	young	mixed_age	dog	meat	low	2	40710	0	0	0	0	0	0	0	0	0	0	0	0	0	0	0	0	0	0	0	0	0	0	0	204
Hakima	Bashira_Hakima	9	young	young	dog	bone	low	2	40714	0	0	0	0	0	0	0	0	0	0	0	0	0	0.4	1	1	0.4	268.2	1	0	0.15	99.33	0.148148	270
Hakima	Binti_Hakima	9	young	young	dog	meat	low	2	40718	0	0	0	0	0	0	0	0	0	0	0	0	0	18.2	1	1	18.2	1	1	0	88.35	4.85	88.3495	20.6
Hakima	Hakima_Rafiki	9	young	mixed_age	dog	meat	low	2	40721	0	0	0	0	0	0	0	0	0	0	0	0	0	0.4	1	1	0.4	0	0	0	0.83	0	0.833333	48
Hakima	Asali_Hakima	9	young	young	dog	bone	low	2	40725	0	0	0	0	0	0	0	0	0	0	0	0	0	1.8	1	1	1.8	0	0	0	0.6	0	0.6	300
Kaspar	Kaspar_Shima	18	adult	old	wolf	meat	high	1	40043	0	0	0	0	0	0	0	0	0	0	0	0	0	168.8	1	1	168.8	0	0	0	100	0	100	168.8
Kaspar	Aragorn_Kaspar	18	adult	old	wolf	meat	high	1	40044	0	0	0	0	0	0	0	0	0	0	0	0	0	24.8	1	1	24.8	2.8	1	0	89.86	10.14	89.8551	27.6
Kaspar	Kaspar_Shima	18	adult	old	wolf	meat	high	2	40095	0	0	0	0	0	0	0	0	0	0	0	0	0	7	1	1	7	0	0	0	100	0	100	7
Kaspar	Aragorn_Kaspar	18	adult	old	wolf	bone	high	1	40103	0	0	0	0	0	0	0	0	0	0	0	0	0	0	0	0	0	0	0	0	0	0	0	129.6
Kaspar	Kaspar_Shima	18	adult	old	wolf	bone	high	1	40115	1	0	0	0	0	0	0	0	0	1	1	1.6	1	0	0	1	1.6	54.6	1	2.85	0	97.15	2.84698	56.2
Kaspar	Kaspar_Shima	18	adult	old	wolf	bone	high	2	40133	0	0	0	0	0	0	0	0	0	0	0	0	0	0	0	0	0	162.8	1	0	0	100	0	162.8
Kaspar	Aragorn_Kaspar	18	adult	old	wolf	bone	high	2	40140	0	0	0	0	0	0	0	0	0	0	0	0	0	0	0	0	0	0	0	0	0	0	0	239.8
Kilio	Kilio_Meru	18	adult	mixed_age	dog	meat	high	3	40670	0	0	0	0	0	0	0	0	0	0	0	0	0	22.4	1	1	22.4	0	0	0	82.35	0	82.3529	27.2
Kilio	Kilio_Meru	18	adult	mixed_age	dog	bone	high	1	40678	0	0	0	0	0	0	0	0	0	0	0	0	0	0.2	1	1	0.2	260.8	1	0	0.07	86.93	0.0666667	300
Kilio	Kilio_Meru	18	adult	mixed_age	dog	meat	high	4	40683	0	0	0	0	0	0	0	0	0	0	0	0	0	22.4	1	1	22.4	0	0	0	85.5	0	85.4962	26.2
Kilio	Kilio_Meru	18	adult	mixed_age	dog	bone	high	3	40701	1	0	2	0	0	0	0	0	0	3	1	0	0	0	0	0	0	105.4	1	0	0	35.13	0	300
Maisha	Hakima_Maisha	18	adult	mixed_age	dog	meat	high	1	40656	0	0	0	0	0	0	0	0	0	0	0	0	0	5.6	1	1	5.6	0	0	0	84.85	0	84.8485	6.6
Maisha	Maisha_Rafiki	18	adult	old	dog	meat	low	1	40659	0	0	0	0	0	0	0	0	0	0	0	0	0	6.4	1	1	6.4	0	0	0	47.76	0	47.7612	13.4
Maisha	Bashira_Maisha	18	adult	mixed_age	dog	bone	high	1	40664	0	0	0	0	0	0	0	0	0	0	0	0	0	14.4	1	1	14.4	0	0	0	4.99	0	4.9896	288.6
Maisha	Asali_Maisha	18	adult	mixed_age	dog	bone	high	1	40667	7	0	0	0	0	1	0	0	0	8	1	0	0	0.2	1	1	0.2	1	1	0	0.08	0.38	0.075815	263.8
Maisha	Binti_Maisha	18	adult	mixed_age	dog	meat	high	3	40670	0	0	0	0	0	0	0	0	0	0	0	0	0	24.2	1	1	24.2	0	0	0	96.03	0	96.0317	25.2
Maisha	Hakima_Maisha	18	adult	mixed_age	dog	bone	high	1	40674	0	0	1	0	0	0	0	0	0	1	1	0	0	1.6	1	1	1.6	273.2	1	0	0.53	91.07	0.533333	300
Maisha	Maisha_Rafiki	18	adult	old	dog	meat	low	2	40678	0	0	0	0	0	0	0	0	0	0	0	0	0	2.4	1	1	2.4	0	0	0	3.14	0	3.14136	76.4
Maisha	Binti_Maisha	18	adult	mixed_age	dog	meat	high	4	40683	0	0	0	0	0	0	0	0	0	0	0	0	0	17.6	1	1	17.6	0	0	0	80	0	80	22
Maisha	Bashira_Maisha	18	adult	mixed_age	dog	bone	high	2	40686	4	0	2	0	0	0	0	0	0	6	1	0	0	6.2	1	1	6.2	276.4	1	0	2.07	92.13	2.06667	300
Maisha	Asali_Maisha	18	adult	mixed_age	dog	bone	high	2	40689	3	0	0	0	1	1	0	0	0	5	1	0	0	0	0	0	0	272.4	1	0	0	90.8	0	300
Maisha	Binti_Maisha	18	adult	mixed_age	dog	meat	high	5	40692	0	0	1	0	0	0	0	0	0	1	1	0	0	22.2	1	1	22.2	0	0	0	79.29	0	79.2857	28
Maisha	Hakima_Maisha	18	adult	mixed_age	dog	bone	high	2	40695	9	0	2	0	0	2	1	0	0	14	1	0	0	0	0	0	0	245.8	1	0	0	81.93	0	300
Maisha	Bashira_Maisha	18	adult	mixed_age	dog	meat	high	1	40699	0	0	0	0	0	0	0	0	0	0	0	0	0	8.4	1	1	8.4	0	0	0	89.36	0	89.3617	9.4
Maisha	Maisha_Rafiki	18	adult	old	dog	bone	low	1	40701	1	0	0	0	0	0	0	0	0	1	1	0	0	1	1	1	1	287.8	1	0	0.33	95.93	0.333333	300
Maisha	Asali_Maisha	18	adult	mixed_age	dog	meat	high	1	40704	1	0	0	0	0	0	0	0	0	1	1	0	0	8.6	1	1	8.6	23.4	1	0	26.06	70.91	26.0606	33
Maisha	Binti_Maisha	18	adult	mixed_age	dog	bone	high	1	40707	6	1	0	0	0	0	1	0	0	8	1	0	0	0.4	1	1	0.4	262.6	1	0	0.14	89.93	0.136986	292
Maisha	Hakima_Maisha	18	adult	mixed_age	dog	meat	high	2	40710	0	0	0	0	0	0	0	0	0	0	0	0	0	0	0	0	0	203.4	1	0	0	99.71	0	204
Maisha	Maisha_Rafiki	18	adult	old	dog	bone	low	2	40714	0	0	0	0	0	0	0	0	0	0	0	0	0	0	0	0	0	0	0	0	0	0	0	300
Maisha	Bashira_Maisha	18	adult	mixed_age	dog	meat	high	2	40718	1	0	0	0	0	0	0	0	0	1	1	0.8	1	23.8	1	1	24.6	0	0	2.84	84.4	0	87.234	28.2
Maisha	Asali_Maisha	18	adult	mixed_age	dog	meat	high	2	40721	0	0	0	0	0	0	0	0	0	0	0	0	0	6.4	1	1	6.4	2.4	1	0	69.57	26.09	69.5652	9.2
Maisha	Binti_Maisha	18	adult	mixed_age	dog	bone	high	2	40725	1	0	0	0	0	0	0	0	0	1	1	0	0	0	0	0	0	280.4	1	0	0	96.69	0	290
Meru	Kilio_Meru	9	young	mixed_age	dog	meat	low	3	40670	0	0	0	0	0	0	0	0	0	0	0	0	0	22.4	1	1	22.4	2.8	1	0	82.35	10.29	82.3529	27.2
Meru	Kilio_Meru	9	young	mixed_age	dog	bone	low	1	40678	0	0	0	0	0	0	0	0	0	0	0	0	0	0.2	1	1	0.2	0.6	1	0	0.07	0.2	0.0666667	300
Meru	Kilio_Meru	9	young	mixed_age	dog	meat	low	4	40683	0	0	0	0	0	0	0	0	0	0	0	0	0	22.4	1	1	22.4	3.2	1	0	85.5	12.21	85.4962	26.2
Meru	Kilio_Meru	9	young	mixed_age	dog	bone	low	3	40701	0	0	0	0	0	0	0	0	0	0	0	0	0	0	0	0	0	0	0	0	0	0	0	300
Nanuk	Nanuk_Yukon	6	young	young	wolf	meat	high	1	40025	0	0	0	0	0	0	0	0	0	0	0	0	0	12.2	1	1	12.2	0	0	0	30.81	0	30.8081	39.6
Nanuk	Cherokee_Nanuk	6	young	young	wolf	bone	high	1	40028	0	0	0	0	0	0	0	0	0	0	0	0	0	0	0	0	0	0	0	0	0	0	0	140.6
Nanuk	Apache_Nanuk	6	young	young	wolf	meat	high	1	40031	0	0	0	0	0	0	0	0	0	0	0	0	0	14.8	1	1	14.8	0	0	0	85.06	0	85.0575	17.4
Nanuk	Cherokee_Nanuk	6	young	young	wolf	meat	high	1	40034	0	0	0	0	0	0	0	0	0	0	0	0	0	0	0	0	0	0	0	0	0	0	0	90
Nanuk	Cherokee_Nanuk	6	young	young	wolf	meat	high	2	40035	3	0	0	0	0	0	0	2	0	5	1	1.8	1	8.6	1	1	10.4	11.4	1	1.52	7.26	9.63	8.78378	118.4
Nanuk	Nanuk_Tatonga	6	young	young	wolf	meat	high	1	40042	0	0	0	0	0	0	0	0	0	0	0	0	0	10.8	1	1	10.8	0	0	0	83.08	0	83.0769	13
Nanuk	Apache_Nanuk	6	young	young	wolf	bone	high	1	40046	0	0	0	0	0	0	0	0	0	0	0	0	0	0	0	0	0	42.4	1	0	0	75.18	0	56.4
Nanuk	Geronimo_Nanuk	6	young	young	wolf	meat	high	1	40054	0	0	0	0	0	0	0	0	0	0	0	0	0	7.8	1	1	7.8	0	0	0	84.78	0	84.7826	9.2
Nanuk	Apache_Nanuk	6	young	young	wolf	meat	high	2	40063	0	0	0	0	0	0	0	0	1	1	1	1.2	1	2.2	1	1	3.4	0.6	1	20	36.67	10	56.6667	6
Nanuk	Nanuk_Tatonga	6	young	young	wolf	meat	high	2	40099	0	0	0	0	0	0	0	0	0	0	0	0	0	5.8	1	1	5.8	1.2	1	0	72.5	15	72.5	8
Nanuk	Nanuk_Yukon	6	young	young	wolf	bone	high	1	40102	0	0	0	0	0	0	0	0	0	0	0	0	0	0	0	0	0	0	0	0	0	0	0	237.6
Nanuk	Nanuk_Tatonga	6	young	young	wolf	meat	high	3	40104	0	0	0	0	0	0	0	0	0	0	0	0	0	19.4	1	1	19.4	1	1	0	95.1	4.9	95.098	20.4
Nanuk	Cherokee_Nanuk	6	young	young	wolf	meat	high	3	40112	0	0	0	0	0	0	0	0	0	0	0	0	0	12	1	1	12	1	1	0	40.82	3.4	40.8163	29.4
Nanuk	Nanuk_Yukon	6	young	young	wolf	meat	high	2	40122	0	0	0	0	0	0	0	0	0	0	0	0	0	4	1	1	4	0	0	0	76.92	0	76.9231	5.2
Nanuk	Nanuk_Tatonga	6	young	young	wolf	meat	high	4	40125	0	0	0	0	0	0	0	0	0	0	0	0	0	0.4	1	1	0.4	4	1	0	2.67	26.67	2.66667	15
Nanuk	Nanuk_Tatonga	6	young	young	wolf	bone	high	1	40132	0	0	0	0	0	0	0	0	0	0	0	0	0	1.2	1	1	1.2	5	1	0	0.49	2.04	0.490196	244.8
Nanuk	Geronimo_Nanuk	6	young	young	wolf	meat	high	1	40140	0	0	0	0	0	0	0	0	0	0	0	0	0	5.4	1	1	5.4	0	0	0	90	0	90	6
Rafiki	Binti_Rafiki	18	adult	mixed_age	dog	meat	high	1	40656	0	0	1	0	0	0	0	0	0	1	1	0.4	1	3	1	1	3.4	2.6	1	5.41	40.54	35.14	45.9459	7.4
Rafiki	Maisha_Rafiki	18	adult	old	dog	meat	high	1	40659	0	0	1	0	0	0	0	0	0	1	1	0	0	6.4	1	1	6.4	2.4	1	0	47.76	17.91	47.7612	13.4
Rafiki	Asali_Rafiki	18	adult	mixed_age	dog	bone	high	1	40664	1	0	0	0	0	0	0	0	0	1	1	0	0	6.2	1	1	6.2	261.6	1	0	2.17	91.53	2.16935	285.8
Rafiki	Hakima_Rafiki	18	adult	mixed_age	dog	bone	high	1	40667	3	0	0	0	0	0	0	0	0	3	1	0.4	1	0.8	1	1	1.2	290	1	0.13	0.27	96.73	0.400267	299.8
Rafiki	Bashira_Rafiki	18	adult	mixed_age	dog	meat	high	3	40670	1	0	0	0	0	0	0	0	0	1	1	0	0	6.4	1	1	6.4	93.4	1	0	6.36	92.84	6.36183	100.6
Rafiki	Binti_Rafiki	18	adult	mixed_age	dog	bone	high	1	40674	0	0	0	0	0	0	0	0	0	0	0	0	0	0.4	1	1	0.4	296.8	1	0	0.13	98.93	0.133333	300
Rafiki	Maisha_Rafiki	18	adult	old	dog	meat	high	2	40678	0	0	0	0	0	0	0	0	0	0	0	0	0	2.4	1	1	2.4	73.6	1	0	3.14	96.34	3.14136	76.4
Rafiki	Bashira_Rafiki	18	adult	mixed_age	dog	meat	high	4	40683	0	0	0	0	0	0	0	0	0	0	0	0	0	4.2	1	1	4.2	73.8	1	0	5.32	93.42	5.31646	79
Rafiki	Asali_Rafiki	18	adult	mixed_age	dog	bone	high	2	40686	0	0	0	0	0	0	0	0	0	0	0	0	0	0	0	0	0	287	1	0	0	95.67	0	300
Rafiki	Hakima_Rafiki	18	adult	mixed_age	dog	bone	high	2	40689	0	0	0	0	0	0	0	0	0	0	0	0	0	0	0	0	0	289.6	1	0	0	96.53	0	300
Rafiki	Bashira_Rafiki	18	adult	mixed_age	dog	meat	high	5	40692	1	0	0	0	0	0	0	0	0	1	1	0.6	1	11.8	1	1	12.4	14.8	1	2.13	41.84	52.48	43.9716	28.2
Rafiki	Binti_Rafiki	18	adult	mixed_age	dog	bone	high	2	40695	3	0	0	0	0	0	0	0	0	3	1	1	1	0	0	1	1	276	1	0.33	0	92	0.33	300
Rafiki	Asali_Rafiki	18	adult	mixed_age	dog	meat	high	1	40699	1	0	0	0	0	0	0	0	0	1	1	1.4	1	10.6	1	1	12	29.8	1	3.27	24.77	69.63	28.0374	42.8
Rafiki	Maisha_Rafiki	18	adult	old	dog	bone	high	1	40701	0	0	0	0	0	0	0	0	0	0	0	0	0	1	1	1	1	0	0	0	0.33	0	0.333333	300
Rafiki	Hakima_Rafiki	18	adult	mixed_age	dog	meat	high	1	40704	1	0	0	0	0	0	0	0	0	1	1	0.6	1	2.8	1	1	3.4	24.4	1	2.11	9.86	85.92	11.9718	28.4
Rafiki	Bashira_Rafiki	18	adult	mixed_age	dog	bone	high	1	40707	1	0	0	0	0	0	1	0	0	2	1	0	0	1.8	1	1	1.8	205.8	1	0	0.8	91.39	0.79929	225.2
Rafiki	Binti_Rafiki	18	adult	mixed_age	dog	meat	high	2	40710	0	0	0	0	0	0	0	0	0	0	0	1	1	0	0	1	1	47.4	1	2.05	0	97.13	2.04918	48.8
Rafiki	Maisha_Rafiki	18	adult	old	dog	bone	high	2	40714	1	0	0	0	0	0	0	0	0	1	1	0	0	0	0	0	0	287	1	0	0	95.67	0	300
Rafiki	Asali_Rafiki	18	adult	mixed_age	dog	meat	high	2	40718	1	0	0	0	0	0	0	0	0	1	1	0	0	9.4	1	1	9.4	5.8	1	0	61.04	37.66	61.039	15.4
Rafiki	Hakima_Rafiki	18	adult	mixed_age	dog	meat	high	2	40721	1	0	0	0	0	0	0	0	0	1	1	0.4	1	0	0	1	0.4	47.2	1	0.83	0	98.33	0.833333	48
Rafiki	Bashira_Rafiki	18	adult	mixed_age	dog	bone	high	2	40725	0	0	0	0	0	0	0	0	0	0	0	0	0	0.6	1	1	0.6	277.2	1	0	0.22	99.64	0.215672	278.2
Shima	Kaspar_Shima	18	adult	old	wolf	meat	low	1	40043	0	0	0	0	0	0	0	0	0	0	0	0	0	168.8	1	1	168.8	0	0	0	100	0	100	168.8
Shima	Aragorn_Shima	18	adult	old	wolf	meat	low	1	40045	0	0	0	0	0	0	0	0	0	0	0	0	0	71.4	1	1	71.4	70.4	1	0	49.79	49.09	49.7908	143.4
Shima	Kaspar_Shima	18	adult	old	wolf	meat	low	2	40095	0	0	0	0	0	0	0	0	0	0	0	0	0	7	1	1	7	0	0	0	100	0	100	7
Shima	Aragorn_Shima	18	adult	old	wolf	bone	low	1	40107	0	0	0	0	0	0	0	0	0	0	0	0	0	0	0	0	0	0	0	0	0	0	0	300
Shima	Kaspar_Shima	18	adult	old	wolf	bone	low	1	40115	0	0	0	0	0	0	0	0	0	0	0	0	0	1.4	1	1	1.4	0	0	0	2.49	0	2.4911	56.2
Shima	Kaspar_Shima	18	adult	old	wolf	bone	low	2	40133	0	0	0	0	0	0	0	0	0	0	0	0	0	0	0	0	0	0	0	0	0	0	0	162.8
Shima	Aragorn_Shima	18	adult	old	wolf	bone	low	2	40135	0	0	0	0	0	0	0	0	0	0	0	0	0	0	0	0	0	0	0	0	0	0	0	236.2
Tatonga	Geronimo_Tatonga	6	young	young	wolf	meat	low	1	40025	0	0	0	0	0	0	0	0	0	0	0	0	0	9.6	1	1	9.6	0	0	0	81.36	0	81.3559	11.8
Tatonga	Apache_Tatonga	6	young	young	wolf	bone	high	1	40028	5	0	0	0	0	0	0	0	0	5	1	0	0	0	0	0	0	87.2	1	0	0	96.46	0	90.4
Tatonga	Cherokee_Tatonga	6	young	young	wolf	meat	high	1	40031	0	0	0	0	0	0	0	0	0	0	0	0	0	8.8	1	1	8.8	0	0	0	83.02	0	83.0189	10.6
Tatonga	Tatonga_Yukon	6	young	young	wolf	bone	low	1	40034	5	0	0	0	0	0	0	0	0	5	1	0.6	1	0	0	1	0.6	99.4	1	0.59	0	98.03	0.591716	101.4
Tatonga	Tatonga_Yukon	6	young	young	wolf	bone	low	2	40035	0	0	0	0	0	0	0	0	0	0	0	0	0	0	0	0	0	74	1	0	0	99.2	0	74.6
Tatonga	Nanuk_Tatonga	6	young	young	wolf	meat	low	1	40042	0	0	0	0	0	0	0	0	0	0	0	0	0	10.8	1	1	10.8	1.2	1	0	83.08	9.23	83.0769	13
Tatonga	Geronimo_Tatonga	6	young	young	wolf	bone	low	1	40046	0	0	0	0	0	0	0	0	0	0	0	0	0	2.6	1	1	2.6	0	0	0	4.17	0	4.16667	62.4
Tatonga	Tatonga_Yukon	6	young	young	wolf	meat	low	3	40054	0	0	0	0	0	0	0	0	0	0	0	0.6	1	7.2	1	1	7.8	0	0	8	90	0	97.5	8
Tatonga	Cherokee_Tatonga	6	young	young	wolf	meat	high	2	40063	0	0	0	0	0	0	0	0	0	0	0	0	0	7.2	1	1	7.2	0	0	0	69.23	0	69.2308	10.4
Tatonga	Nanuk_Tatonga	6	young	young	wolf	meat	low	2	40099	0	0	0	0	0	0	0	0	0	0	0	0	0	5.8	1	1	5.8	0	0	0	72.5	0	72.5	8
Tatonga	Apache_Tatonga	6	young	young	wolf	bone	low	2	40102	0	0	0	0	0	0	0	0	0	0	0	0	0	0	0	0	0	0	0	0	0	0	0	273.6
Tatonga	Nanuk_Tatonga	6	young	young	wolf	meat	low	3	40104	0	0	0	0	0	0	0	0	0	0	0	0	0	19.4	1	1	19.4	0	0	0	95.1	0	95.098	20.4
Tatonga	Apache_Tatonga	6	young	young	wolf	meat	low	1	40122	0	0	0	0	0	0	0	0	0	0	0	0	0	8.4	1	1	8.4	0	0	0	93.33	0	93.3333	9
Tatonga	Nanuk_Tatonga	6	young	young	wolf	meat	low	4	40125	0	0	0	0	0	0	0	0	0	0	0	0	0	7.2	1	1	7.2	1.6	1	0	48	10.67	48	15
Tatonga	Nanuk_Tatonga	6	young	young	wolf	bone	low	1	40132	0	0	0	0	0	0	0	0	0	0	0	0	0	0	0	0	0	235	1	0	0	96	0	244.8
Tatonga	Cherokee_Tatonga	6	young	young	wolf	bone	low	1	40139	1	0	0	0	0	0	0	0	1	2	1	0	0	0	0	0	0	214.8	1	0	0	95.55	0	224.8
Tatonga	Apache_Tatonga	6	young	young	wolf	meat	low	2	40140	1	0	0	0	0	0	0	0	0	1	1	1.2	1	9.8	1	1	11	0	0	10.34	84.48	0	94.8276	11.6
Tatonga	Geronimo_Tatonga	6	young	young	wolf	bone	low	2	40142	0	0	0	0	0	0	0	0	0	0	0	0	0	0	0	0	0	0	0	0	0	0	0	232
Tatonga	Geronimo_Tatonga	6	young	young	wolf	meat	low	2	40143	0	0	0	0	0	0	0	0	0	0	0	0	0	8.8	1	1	8.8	0	0	0	86.27	0	86.2745	10.2
Yukon	Nanuk_Yukon	6	young	young	wolf	meat	low	1	40025	12	0	0	0	0	0	0	0	0	12	1	6.2	1	6.8	1	1	13	21.8	1	15.66	17.17	55.05	32.8283	39.6
Yukon	Geronimo_Yukon	6	young	young	wolf	bone	low	1	40028	0	2	0	0	0	0	0	0	1	3	1	0	0	0	0	0	0	0	0	0	0	0	0	67.2
Yukon	Geronimo_Yukon	6	young	young	wolf	bone	low	2	40031	0	1	0	0	0	0	0	0	0	1	1	0	0	0	0	0	0	0	0	0	0	0	0	80.8
Yukon	Tatonga_Yukon	6	young	young	wolf	bone	high	1	40034	0	1	0	0	0	0	0	0	0	1	1	0	0	0.6	1	1	0.6	0	0	0	0.59	0	0.591716	101.4
Yukon	Tatonga_Yukon	6	young	young	wolf	bone	high	2	40035	0	0	0	0	0	0	1	0	0	1	1	0	0	0	0	0	0	0	0	0	0	0	0	74.6
Yukon	Cherokee_Yukon	6	young	young	wolf	meat	high	1	40042	0	0	0	0	0	0	0	0	0	0	0	0	0	0	0	0	0	0	0	0	0	0	0	17
Yukon	Cherokee_Yukon	6	young	young	wolf	bone	high	1	40046	0	0	0	0	0	0	0	0	0	0	0	0	0	1.4	1	1	1.4	0.6	1	0	1.87	0.8	1.86667	75
Yukon	Tatonga_Yukon	6	young	young	wolf	meat	high	1	40054	0	0	0	0	0	0	0	0	0	0	0	0	0	7.6	1	1	7.6	0	0	0	95	0	95	8
Yukon	Geronimo_Yukon	6	young	young	wolf	meat	low	1	40063	0	0	0	0	0	0	0	0	0	0	0	0	0	3	1	1	3	0.2	1	0	71.43	4.76	71.4286	4.2
Yukon	Apache_Yukon	6	young	young	wolf	meat	high	1	40099	0	0	0	0	0	0	0	0	0	0	0	0	0	9.6	1	1	9.6	0.8	1	0	65.75	5.48	65.7534	14.6
Yukon	Nanuk_Yukon	6	young	young	wolf	bone	low	1	40102	1	0	0	0	0	0	0	0	0	1	1	0	0	0	0	0	0	180.4	1	0	0	75.93	0	237.6
Yukon	Geronimo_Yukon	6	young	young	wolf	meat	low	2	40104	0	0	0	0	0	0	0	0	0	0	0	0	0	0	0	0	0	5.4	1	0	0	19.42	0	27.8
Yukon	Apache_Yukon	6	young	young	wolf	meat	high	2	40112	0	0	0	0	0	0	0	0	0	0	0	0	0	6	1	1	6	0.8	1	0	88.24	11.76	88.2353	6.8
Yukon	Nanuk_Yukon	6	young	young	wolf	meat	low	2	40122	0	0	0	0	0	0	0	0	0	0	0	0	0	4.2	1	1	4.2	0.8	1	0	80.77	15.38	80.7692	5.2
Yukon	Cherokee_Yukon	6	young	young	wolf	meat	high	2	40125	0	0	0	0	0	0	0	0	0	0	0	0	0	13.8	1	1	13.8	0.6	1	0	70.41	3.06	70.4082	19.6
Yukon	Cherokee_Yukon	6	young	young	wolf	bone	high	2	40132	3	0	0	0	0	0	0	0	0	3	1	0	0	0	0	0	0	242.6	1	0	0	99.67	0	243.4
Yukon	Apache_Yukon	6	young	young	wolf	meat	high	3	40139	1	0	0	0	0	0	0	0	0	1	1	0.4	1	9.6	1	1	10	0.8	1	3.7	88.89	7.41	92.5926	10.8
Yukon	Apache_Yukon	6	young	young	wolf	bone	high	1	40142	5	0	0	0	0	0	0	0	0	5	1	0	0	0	0	0	0	194.2	1	0	0	82.78	0	234.6
